# Supplementary material for: Recent trends in primary-care antidepressant prescribing to children and young people: an e-cohort study
Source: Psychol Med. 2016 Sep 9;46(16):3315–27. doi: 10.1017/S0033291716002099 (PMC5122314; doi:10.1017/S0033291716002099)
Supplement: Supplementary file 1 [file S0033291716002099sup.zip]

Archive with 8 entries (7 files):
- S0033291716002099sup001/
- S0033291716002099sup001/S0033291716002099sup001.docx
- S0033291716002099sup001/S0033291716002099sup002.docx
- S0033291716002099sup001/S0033291716002099sup003.docx
- S0033291716002099sup001/S0033291716002099sup004.docx
- S0033291716002099sup001/S0033291716002099sup005.docx
- S0033291716002099sup001/S0033291716002099sup006.docx
- S0033291716002099sup001/S0033291716002099sup007.docx
